# Supplementary material for: Markov State Models of gene regulatory networks
Source: BMC Syst Biol. 2017 Feb 6;11:14. doi: 10.1186/s12918-017-0394-4 (PMC5294885; doi:10.1186/s12918-017-0394-4)
Supplement: Additional file 2: — Contains the scripts used to produce the figures and tables. (ZIP 76 kb) [file 12918_2017_394_MOESM2_ESM.zip]

Archive with 37 entries (29 files):
- supplementary_files_codes/CME/
- supplementary_files_codes/CME/CME_TransitionMatrix.m
- supplementary_files_codes/CME/README
- supplementary_files_codes/COARSEGRAIN_MSM/
- supplementary_files_codes/COARSEGRAIN_MSM/MSM.m
- supplementary_files_codes/COARSEGRAIN_MSM/README
- supplementary_files_codes/DETERMINISTIC_ODE/
- supplementary_files_codes/DETERMINISTIC_ODE/as.mat
- supplementary_files_codes/DETERMINISTIC_ODE/bs.mat
- supplementary_files_codes/DETERMINISTIC_ODE/Deterministic.m
- supplementary_files_codes/DETERMINISTIC_ODE/Dfield_A.mat
- supplementary_files_codes/DETERMINISTIC_ODE/Dfield_B.mat
- supplementary_files_codes/DETERMINISTIC_ODE/intersections.m
- supplementary_files_codes/DETERMINISTIC_ODE/null_A.mat
- supplementary_files_codes/DETERMINISTIC_ODE/null_B.mat
- supplementary_files_codes/DETERMINISTIC_ODE/README
- supplementary_files_codes/ERROR_CALCULATION/
- supplementary_files_codes/ERROR_CALCULATION/MSM_Error/
- supplementary_files_codes/ERROR_CALCULATION/MSM_Error/ErrorFigure_2and3_One.m
- supplementary_files_codes/ERROR_CALCULATION/MSM_Error/ErrorFigure_2and3States.m
- supplementary_files_codes/ERROR_CALCULATION/MSM_Error/MSMError_2States.m
- supplementary_files_codes/ERROR_CALCULATION/MSM_Error/MSMError_3State.m
- supplementary_files_codes/ERROR_CALCULATION/MSM_Error/MSMError_ChooseInit_2St.m
- supplementary_files_codes/ERROR_CALCULATION/MSM_Error/MSMError_ChooseInit_3St.m
- supplementary_files_codes/ERROR_CALCULATION/MSM_Error/README
- supplementary_files_codes/FLUX_PATHWAYS/
- supplementary_files_codes/FLUX_PATHWAYS/CG_Commitor_and_Fluxes.m
- supplementary_files_codes/FLUX_PATHWAYS/fluxes.py
- supplementary_files_codes/FLUX_PATHWAYS/README
- supplementary_files_codes/GILESPIE_STOCHKIT2/
- supplementary_files_codes/GILESPIE_STOCHKIT2/bruteforce_gillespie_MISA.xml.xml
- supplementary_files_codes/GILESPIE_STOCHKIT2/README
- supplementary_files_codes/PCCA_PLUS/
- supplementary_files_codes/PCCA_PLUS/lumper.py
- supplementary_files_codes/PCCA_PLUS/msm_analysis.py
- supplementary_files_codes/PCCA_PLUS/pcca_plus.py
- supplementary_files_codes/PCCA_PLUS/README
