# Supplementary material for: Markov State Models of gene regulatory networks
Source: BMC Syst Biol. 2017 Feb 6;11:14. doi: 10.1186/s12918-017-0394-4 (PMC5294885; doi:10.1186/s12918-017-0394-4)
Supplement: Additional file 2: — Contains the scripts used to produce the figures and tables. (ZIP 76 kb) [file 12918_2017_394_MOESM2_ESM.zip › supplementary_files_codes/CME/CME_TransitionMatrix.m]

function CME_TransitionMatrix(KD,G0,G1,HA,HR,FA,FR,TAU)

% @params: KD, death rate, GO repressed production rate, G1 activated
% production rate, HA activator binding rate, HR repressor binding rate,
% FA activator unbinding rate, FR repressor unbinding rate, TAU lagtime

% @returns: eigenvectors (VVs.mat), eigenvalues (DDs.mat), and stationary probability(Land.mat), and
% transiton rate matrix (RateMatrix.mat)

% network: MISA 

%%Specifying extent of state space
N = 30;

low = 0;
A=low:N;
B=low:N;

GeneA_00=[0,1]; GeneA_01=[0,1]; GeneA_10=[0,1]; GeneA_11=[0,1];
GeneB_00=[0,1]; GeneB_01=[0,1]; GeneB_10=[0,1]; GeneB_11=[0,1];

GeneA = 0:1;
GeneB = 0:1;
BoundGeneA = [0,1];
BoundGeneB = [0,1];

GeneA=[1:4]; %corresponds to 00,01,10,11
GeneB=[1:4];


%%Total number of states
NS=numel(A)*numel(B)*4*4;
%%Range of accessible states
Smalls=[A(1),B(1),GeneA_00(1),GeneA_01(1),GeneA_10(1), GeneA_11(1),GeneB_00(1),GeneB_01(1),GeneB_10(1), GeneB_11(1)];
Bigs=[A(end),B(end),GeneA_00(end),GeneA_01(end),GeneA_10(end), GeneA_11(end),GeneB_00(end),GeneB_01(end),GeneB_10(end), GeneB_11(end)];

%%Specifying the Reaction Network--26 reactions
NumRxn=26;
NumSpec=10;

%Rxn1: GeneA_00 ->g0 protA
%Rxn2: GeneA_01 ->g1 protA %only activator bound--> high expression
%Rxn3: GeneA_10 ->g0 protA
%Rxn4: GeneA_11 ->g0 protA
%Rxn5: GeneA_00 + 2*protA ->ha GeneA_01
%Rxn6: GeneA_10 + 2*protA ->ha GeneA_11
%Rxn7: GeneA_00 + 2*protB ->hr GeneA_10
%Rxn8: GeneA_01 + 2*protB ->hr GeneA_11
%Rxn9: GeneA_01 ->fa GeneA_00 + 2*protA
%Rxn10: GeneA_11 ->fa GeneA_10 + 2*protA
%Rxn11: GeneA_10 ->fr GeneA_00 + 2*protB
%Rxn12: GeneA_11 ->fr GeneA_01 + 2*protB
%Rxn13: protA ->kd 0


%Rxn14: GeneB_00 ->g0 protB
%Rxn15: GeneB_01 ->g1 protB %only activator bound--> high expression
%Rxn16: GeneB_10 ->g0 protB
%Rxn17: GeneB_11 ->g0 protB
%Rxn18: GeneB_00 + 2*protB ->ha GeneB_01
%Rxn19: GeneB_10 + 2*protB ->ha GeneB_11
%Rxn20: GeneB_00 + 2*protA ->hr GeneB_10
%Rxn21: GeneB_01 + 2*protA ->hr GeneB_11
%Rxn22: GeneB_01 ->fa GeneB_00 + 2*protB
%Rxn23: GeneB_11 ->fa GeneB_10 + 2*protB
%Rxn24: GeneB_10 ->fr GeneB_00 + 2*protA
%Rxn25: GeneB_11 ->fr GeneB_01 + 2*protA
%Rxn26: protB ->kd 0


g0=str2num(G0); g1=str2num(G1); kd=str2num(KD); ha=str2num(HA); hr=str2num(HR); fa=str2num(FA); fr=str2num(FR);


%g0=4; g1=16; kd=1; ha=0.1; hr=1E-4; fa=0.01; fr=0.01;

%g0=3; g1=10; kd=1; ha=1E-4; hr=1E-4; fa=1E-4; fr=0.01; %PRETTY EVEN1/28
%g0=4; g1=16; kd=1; ha=1E4; hr=1; fa=1E-2; fr=1; %blur

%g0=1; g1=6; kd=1; ha=1E-5; hr=1E-7; fa=1E-7; fr=1E-6; %PRETTY EVEN-BIT MORE HIGH
%g0=1; g1=6; kd=1; ha=1E-2; hr=1E-7; fa=1E-8; fr=1E-6; %PRETTY EVEN-BIT MORE HIGH
%g0=1; g1=6; kd=1; ha=1E-2; hr=1E-6; fa=4E-3; fr=1E-2; %PRETTY EVEN-BIT MORE HIGH
%g0=4; g1=18; kd=1; ha=2.5E-3; hr=2.5E-7; fa=1E-3; fr=2.5E-3; %PRETTY EVEN-BIT MORE HIGH

Parameters=[g0;g1;g0;g0;ha;ha;hr;hr;fa;fa;fr;fr;kd;g0;g1;g0;g0;ha;ha;hr;hr;fa;fa;fr;fr;kd];
Rxn.Par=Parameters;

%%Creating the array of reaction laws

Rxn.Law = zeros(NumRxn,NumSpec);
Rxn.Law(1,3)=1;
Rxn.Law(2,4)=1;
Rxn.Law(3,5)=1;
Rxn.Law(4,6)=1;
Rxn.Law(5,1)=2; Rxn.Law(5,3)=1;
Rxn.Law(6,1)=2; Rxn.Law(6,5)=1;
Rxn.Law(7,2)=2; Rxn.Law(7,3)=1;
Rxn.Law(8,2)=2; Rxn.Law(8,4)=1;
Rxn.Law(9,4)=1;
Rxn.Law(10,6)=1;
Rxn.Law(11,5)=1;
Rxn.Law(12,6)=1;
Rxn.Law(13,1)=1;

Rxn.Law(14,7)=1;
Rxn.Law(15,8)=1;
Rxn.Law(16,9)=1;
Rxn.Law(17,10)=1;
Rxn.Law(18,2)=2; Rxn.Law(18,7)=1;
Rxn.Law(19,2)=2; Rxn.Law(19,9)=1;
Rxn.Law(20,1)=2; Rxn.Law(20,7)=1;
Rxn.Law(21,1)=2; Rxn.Law(21,8)=1;
Rxn.Law(22,8)=1;
Rxn.Law(23,10)=1;
Rxn.Law(24,9)=1;
Rxn.Law(25,10)=1;
Rxn.Law(26,2)=1;

%%Creating the stochiometry array

Rxn.Stoich = zeros(NumRxn,NumSpec);
Rxn.Stoich(1,1) = 1; Rxn.Stoich(2,1) = 1; Rxn.Stoich(3,1) = 1; Rxn.Stoich(4,1) = 1;
Rxn.Stoich(5,1) = -2; Rxn.Stoich(6,1) = -2; Rxn.Stoich(7,2) = -2; Rxn.Stoich(8,2) = -2;
Rxn.Stoich(5,3) = -1; Rxn.Stoich(5,4) = 1;
Rxn.Stoich(6,5) = -1; Rxn.Stoich(6,6) = 1;
Rxn.Stoich(7,3) = -1; Rxn.Stoich(7,5) = 1;
Rxn.Stoich(8,4) = -1; Rxn.Stoich(8,6) = 1;
Rxn.Stoich(9,1) = 2; Rxn.Stoich(10,1) = 2; Rxn.Stoich(11,2) = 2; Rxn.Stoich(12,2) = 2;
Rxn.Stoich(9,4) = -1; Rxn.Stoich(9,3) = 1;
Rxn.Stoich(10,6) = -1; Rxn.Stoich(10,5) = 1;
Rxn.Stoich(11,5) = -1; Rxn.Stoich(11,3) = 1;
Rxn.Stoich(12,6) = -1; Rxn.Stoich(12,4) = 1;
Rxn.Stoich(13,1) = -1;

Rxn.Stoich(14,2) = 1; Rxn.Stoich(15,2) = 1; Rxn.Stoich(16,2) = 1; Rxn.Stoich(17,2) = 1;
Rxn.Stoich(18,2) = -2; Rxn.Stoich(19,2) = -2; Rxn.Stoich(20,1) = -2; Rxn.Stoich(21,1) = -2;
Rxn.Stoich(18,7) = -1; Rxn.Stoich(18,8) = 1;
Rxn.Stoich(19,9) = -1; Rxn.Stoich(19,10) = 1;
Rxn.Stoich(20,7) = -1; Rxn.Stoich(20,9) = 1;
Rxn.Stoich(21,8) = -1; Rxn.Stoich(21,10) = 1;
Rxn.Stoich(22,2) = 2; Rxn.Stoich(23,2) = 2; Rxn.Stoich(24,1) = 2; Rxn.Stoich(25,1) = 2;
Rxn.Stoich(22,8) = -1; Rxn.Stoich(22,7) = 1;
Rxn.Stoich(23,10) = -1; Rxn.Stoich(23,9) = 1;
Rxn.Stoich(24,9) = -1; Rxn.Stoich(24,7) = 1;
Rxn.Stoich(25,10) = -1; Rxn.Stoich(25,8) = 1;
Rxn.Stoich(26,2) = -1;


%%Initialize reaction rate matrix 
RateMatrix=zeros(NS,NS);

GeneA_States=[1,0,0,0;0,1,0,0;0,0,1,0;0,0,0,1];
GeneB_States=[1,0,0,0;0,1,0,0;0,0,1,0;0,0,0,1];

%StatesList=zeros(NS,NumSpec);
%%Indexing over the extent of state space
n=0;
for ii=1:numel(A);
    for jj=1:numel(B);
        for kk=1:length(GeneA_States);
            for ll=1:length(GeneB_States);
                n=n+1;
                Cur=[A(ii),B(jj),GeneA_States(kk,:),GeneB_States(ll,:)]; %Current state
                CurInd=sub2ind([length(A),length(B),4,4],ii,jj,kk,ll); %Current index of state
                StatesList(CurInd,:)=Cur;
                for mm=1:NumRxn; %indexing through possible reactions out of current state
                    TestDest=Cur+Rxn.Stoich(mm,:);
                    TestinRange=[TestDest>=Smalls,TestDest<=Bigs];
                     if prod(+TestinRange)>0 %If reaction is possible, adds reaction propensity to RateMatrix
                      
                         Dest=TestDest;
                         GeneA_Dest=TestDest(3:6);
                         GeneB_Dest=TestDest(7:10);
                         [c,GAind]=find(GeneA_Dest);
                         [c,GBind]=find(GeneB_Dest);
                         Aind=Dest(1)+1;
                         Bind=Dest(2)+1;
                         inds=[Aind,Bind,GAind,GBind];
                         DestInd=sub2ind([length(A),length(B),4,4],Aind,Bind,GAind,GBind);
                         par=Rxn.Par(mm);
                         law=Rxn.Law(mm,:);
                         rate0=ones(NumSpec,1);
                     
                         %calculating each transition propensity from rate
                         %law, trying to do it without for/if statements:
                         rate0=(Cur.^law-max(law-1,0).*Cur.^(max(law-1,0)))./max(1,law);
                         Rate=par*prod(rate0);
                         
                         RateMatrix(DestInd,CurInd)=RateMatrix(DestInd,CurInd)+Rate;
                     end;
                end;
            end;
        end;
    end;
end;
    
tau = str2num(TAU);
%this calculates the eigenvectors and eigenvalues directly from teh
%RateMatrix. To convert between the two, we have to compute the eigenvalues
%closest to 0, (not 1), then take the exponential
RateMatrix=RateMatrix-diag(sum(RateMatrix));
RateMatrix=transpose(RateMatrix);
T=expm(tau*RateMatrix);
RateMatrix = T;
save RateMatrix RateMatrix %saving transition rate matrix

[VVs,DDs] = eigs(transpose(RateMatrix),20,1); %calculates the 20 eigenvalues closest to 0
ev_k=diag(real(DDs));

[val,in]=sort(abs(ev_k),'descend');
DDs = val
VVs = VVs(:,in);
[c i] = max(DDs);
Land = VVs(:,i);
save Land Land %stationary probability
save DDs DDs  %eigenvalues
save VVs VVs %eigenvectors

[vVs,dDs] = eigs(RateMatrix,20,1);

ev_k=diag(real(dDs));

[val,in]=sort(abs(ev_k),'descend');
dDs = val
vVs = vVs(:,in);

save dDs dDs %eigenvalues
save vVs vVs %eigenvectors
