# Supplementary material for: Markov State Models of gene regulatory networks
Source: BMC Syst Biol. 2017 Feb 6;11:14. doi: 10.1186/s12918-017-0394-4 (PMC5294885; doi:10.1186/s12918-017-0394-4)
Supplement: Additional file 2: — Contains the scripts used to produce the figures and tables. (ZIP 76 kb) [file 12918_2017_394_MOESM2_ESM.zip › supplementary_files_codes/COARSEGRAIN_MSM/MSM.m]

function MSM(NCores)
%@param: the number of core states to build the MSM
%@return: the coarse grained MSM

%load ratematrix, mapping, eigenvector, stationary probability from current directory
%Files were previously generated from CME_TransitionMatrix.m
load RateMatrix;
load Cores; %Cores is NS*1 vector with a mapping of each NS state onto NCores states
load VVs
load Land Land

Cores = double(Cores');
T = RateMatrix;
ProbVec=Land/sum(Land);
NS=length(Land); % the total number of states
NC = NCores;
F=zeros(NC); % initialize the coarse-grained fluxes (NCores--number of core states)
Fs =zeros(NC,1);
disp('1')

%%Creating the Coarse Grained MSM
for ii=1:NS;
    CSi=Cores(ii);
    Fs(CSi) = Fs(CSi) + ProbVec(ii);
    for jj=1:NS;
        f = ProbVec(ii) * T(ii,jj);
        CSi=Cores(ii);
        CSj=Cores(jj);
        F(CSi,CSj)=F(CSi,CSj)+f;
    end;
end;

for ii=1:NCores;
       
        F(ii,:) = F(ii,:)/Fs(ii);
        
end;


%save the coarse grain MSM
save -ascii MSM1 F 
save MSM1 F

end
