# Supplementary material for: Markov State Models of gene regulatory networks
Source: BMC Syst Biol. 2017 Feb 6;11:14. doi: 10.1186/s12918-017-0394-4 (PMC5294885; doi:10.1186/s12918-017-0394-4)
Supplement: Additional file 2: — Contains the scripts used to produce the figures and tables. (ZIP 76 kb) [file 12918_2017_394_MOESM2_ESM.zip › supplementary_files_codes/DETERMINISTIC_ODE/Deterministic.m]

function dum = Deterministic()
%%Deterministic solution of the Exclusive Switch 
g0=0; g1=30; kd=1; n=1;
hr=1E-6; fr=1E-4;
Kr=fr/hr;
Ka=Kr;

gA0=g1; gAA=g1; gAB=g0; gAAB=g0; gB0=g1; gBB=g1; gBA=g0; gBAB=g0;
AA0=Ka; BB0=Ka; BA0=Kr; AB0=Kr;
nAA=n; nBB=n; nBA=n; nAB=n;

%%solve using tristability paper
gridA=[0:1:50];
gridB=[0:1:50];

for ii=1:numel(gridA);
    for jj=1:numel(gridB);
        a=gridA(jj);
        b=gridB(ii);
        Dfield_A(ii,jj)=dAdt(a,b,gA0,gAA,gAB,AA0,nAA,BA0,nAB,kd);%  
        Dfield_B(ii,jj)=dBdt(a,b,gB0,gBA,gBB,AB0,nBA,BB0,nBB,kd);%  
    end;
end;

bn=[0:.1:60];
an=bn;
for ii=1:numel(an);
    a=an(ii);
    null_Afun = @(b) dAdt(a,b,gA0,gAA,gAB,AA0,nAA,BA0,nAB,kd);
    null_A(ii)=fzero(null_Afun,16);
    b=bn(ii);
    null_Bfun = @(a) dBdt(a,b,gB0,gBA,gBB,AB0,nBA,BB0,nBB,kd);
    null_B(ii)=fzero(null_Bfun,16);
end;
[as,bs]=intersections(an,null_A,null_B,bn);
save as as
save bs bs

save Dfield_A Dfield_A
save Dfield_B Dfield_B
save null_A null_A
save null_B null_B

[X,Y]=meshgrid(gridA);

%range for nullclines
null_range=[0 50];
psa=find(null_A>=null_range(1) & null_A<=null_range(2));
nullA_plot=null_A(psa);
an_plot=an(psa);
psb=find(null_B>=null_range(1) & null_B<=null_range(2));
nullB_plot=null_B(psb);
bn_plot=bn(psb);
% 
% quiver(X,Y,Dfield_B,Dfield_A,'k')
% hold on
% plot(nullA_plot,an_plot,'-r','LineWidth',2)
% plot(bn_plot,nullB_plot,'-b','LineWidth',2)
 %legend('field','dA/dt','dB/dt')

q =quiver(X(1:2:end,1:2:end),Y(1:2:end,1:2:end),Dfield_B(1:2:end,1:2:end),Dfield_A(1:2:end,1:2:end),3,'Color','k')
set(q,'linewidth',1.2);
%set(q,'MaxHeadSize',1e9,'AutoScaleFactor',5);

hold on
plot(nullA_plot,an_plot,'-r','LineWidth',3)
plot(bn_plot,nullB_plot,'-b','LineWidth',3)
axis square
set(gca,'LineWidth',1);
set(gca,'FontSize',12)
%plot(bs(3),as(3),10,'og','MarkerFace','filled')
scatter(bs(3),as(3),100,'MarkerEdgeColor',[0,0,0],'MarkerFaceColor',[0,1,0],'LineWidth',1.5)
 AX = legend('Field','dA/dt=0','dB/dt=0')
% 
 LEG = findobj(AX,'type','text');
 
 set(LEG,'FontSize',12)
% set(AX, 'position',[0.13 0.8 0.1 0.1])
set(gca,'FontSize',12)
xlim(null_range)
ylim(null_range)
xlabel('Protein B Number','FontSize',12)
ylabel('Protein A Number','FontSize',12)
export_fig 'ex_mon1.png' -transparent
%set(findall(fig,'-property','FontSize'),'FontSize',20)
%%equations from S17, supplement of Mingyang LU, et al.

function dum = dAdt(a,b,gA0,gAA,gAB,AA0,nAA,BA0,nAB,kd)
dum = GX(a,b,gA0,gAA,gAB,AA0,nAA,BA0,nAB)-kd*a;

function dum = dBdt(a,b,gB0,gBA,gBB,AB0,nBA,BB0,nBB,kd)
dum = GX(a,b,gB0,gBA,gBB,AB0,nBA,BB0,nBB)-kd*b;

function dum = GX(a,b,gX0,gXA,gXB,AX0,nXA,BX0,nXB)
dum=gX0*H_minus(a,b,AX0,BX0,nXA,nXB)+gXA*H_plus(a,b,AX0,BX0,nXA,nXB)+gXB*H_plus(b,a,BX0,AX0,nXB,nXA);

function dum = H_minus(pa,pb,Ka,Kb,na,nb)
dum=1/(1+(pa/Ka)^na+(pb/Kb)^nb);

function dum = H_plus(pa,pb,Ka,Kb,na,nb)
dum=((pa/Ka)^na)/(1+(pa/Ka)^na+(pb/Kb)^nb);
