# Supplementary material for: Markov State Models of gene regulatory networks
Source: BMC Syst Biol. 2017 Feb 6;11:14. doi: 10.1186/s12918-017-0394-4 (PMC5294885; doi:10.1186/s12918-017-0394-4)
Supplement: Additional file 2: — Contains the scripts used to produce the figures and tables. (ZIP 76 kb) [file 12918_2017_394_MOESM2_ESM.zip › supplementary_files_codes/ERROR_CALCULATION/MSM_Error/ErrorFigure_2and3_One.m]

MaxP=60;
MaxP=60;
nA=0:MaxP;
nB=0:MaxP;
NCon=15;

cd slow/
%load error/Eslow
load EslowOne3

load tau
taus(1)=tau;
Nks=length(Eslow);
AllE=zeros(6,Nks);
AllE(1,:)=Eslow;
AllE2St=zeros(6,Nks);
load EslowOne
AllE2St(1,:)=Eslow;
l=.02;
b=.1;
w=.19;
h=w;
os=0;
FS=12;
xticks=[10 30 50];

CopyTh=MaxP+1;
load Prob
NS=(CopyTh^2)*3;
Lands=zeros(CopyTh,CopyTh,3);
Lands(1:NS)=Prob;
Lands_2D=sum(Lands,3);
LookPs=Lands_2D/sum(sum(Lands_2D)); %%this is the stationary distribution
LookPhi=-log(LookPs);		%% this is the potential function
mn=min(min(LookPhi))+1;
mx=max(max(LookPhi))-8;

figure(1)
subplot('Position',[l,b,w,h])
contourf(nA,nB,LookPhi,NCon)
axis square
shading flat
caxis([mn mx])
set(gca,'XTick',xticks)
set(gca,'YTick',xticks)
colormap(parula)
set(gca,'FontSize',FS)

cd ../medslow
%load error/Emedslow
load EmedslowOne3
load tau
taus(2)=tau;
AllE(2,:)=Emedslow;
load EmedslowOne
AllE2St(2,:)=Emedslow;
load Prob
Lands(1:NS)=Prob;
Lands_2D=sum(Lands,3);
LookPs=Lands_2D/sum(sum(Lands_2D)); %%this is the stationary distribution
LookPhi=-log(LookPs);		%% this is the potential function

figure(1)
%subplot(1,5,2)
subplot('Position',[l+w+os,b,w,h])
contourf(nA,nB,LookPhi,NCon)
axis square
shading flat
caxis([mn mx])
set(gca,'XTick',[0,20,40])
set(gca,'YTick',[])
set(gca,'FontSize',FS)

cd ../medium
%load error/Emedium
load EmediumOne3
load tau
taus(3)=tau;
AllE(3,:)=Emedium;
load EmediumOne
AllE2St(3,:)=Emedium;
load Prob
Lands(1:NS)=Prob;
Lands_2D=sum(Lands,3);
LookPs=Lands_2D/sum(sum(Lands_2D)); %%this is the stationary distribution
LookPhi=-log(LookPs);		%% this is the potential function

figure(1)
subplot('Position',[l+2*(w+os),b,w,h])
%subplot(1,5,3)
contourf(nA,nB,LookPhi,NCon)
axis square
shading flat
caxis([mn mx])
set(gca,'XTick',xticks)
set(gca,'YTick',[])
set(gca,'FontSize',FS)

cd ../medfast
%load error/Emedfast
load EmedfastOne3
load tau
taus(4)=tau;
AllE(4,:)=Emedfast;
load EmedfastOne
AllE2St(4,:)=Emedfast;
load Prob
Lands(1:NS)=Prob;
Lands_2D=sum(Lands,3);
LookPs=Lands_2D/sum(sum(Lands_2D)); %%this is the stationary distribution
LookPhi=-log(abs(LookPs));		%% this is the potential function

figure(1)
%subplot(1,5,4)
subplot('Position',[l+3*(w+os),b,w,h])
contourf(nA,nB,LookPhi,NCon)
axis square
shading flat
caxis([mn mx])
set(gca,'XTick',xticks)
set(gca,'YTick',[])
set(gca,'FontSize',FS)

cd ../fast
%load error/Efast
load EfastOne3
load tau
taus(5)=tau;
AllE(5,:)=Efast;
load EfastOne
AllE2St(5,:)=Efast;
load Prob
Lands(1:NS)=Prob;
Lands_2D=sum(Lands,3);
LookPs=Lands_2D/sum(sum(Lands_2D)); %%this is the stationary distribution
LookPhi=-log(LookPs);		%% this is the potential function

figure(1)
subplot('Position',[l+4*(w+os),b,w,h])
%subplot(1,5,5)
contourf(nA,nB,LookPhi,NCon)
axis square
shading flat
caxis([mn mx])
set(gca,'XTick',xticks)
set(gca,'YTick',[])
set(gca,'FontSize',FS)

% cd ../superfast
% %load error/Efast
% load Esuperfast1
% load tau
% taus(6)=tau;
% AllE(6,:)=Esuperfast;
% load Esuperfast2St
% AllE2St(6,:)=Esuperfast;
% load Prob
% Lands(1:NS)=Prob;
% Lands_2D=sum(Lands,3);
% LookPs=abs(Lands_2D/sum(sum(Lands_2D))); %%this is the stationary distribution
% LookPhi=-log(LookPs);		%% this is the potential function
% 
% figure(1)
% subplot('Position',[l+5*(w+os),b,w,h])
% %subplot(1,5,5)
% contourf(nA,nB,LookPhi,NCon)
% axis square
% shading flat
% caxis([mn mx])
% set(gca,'XTick',[0,20,40])
% set(gca,'YTick',[])
% set(gca,'FontSize',FS)


cd ..
%export_fig -eps lands
figure(2)
FS=20;

NumCurves=5;
NumNK=500;
PlotAllE=AllE(1:NumCurves,1:NumNK);
PlotAllE2St=AllE2St(1:NumCurves,1:NumNK);
semilogy(PlotAllE','-','LineWidth',3)
hold on
ax = gca;
ax.ColorOrderIndex = 1;
semilogy(PlotAllE2St','--','LineWidth',3)
legend('f_r=1E-4','1E-2','1E0','1E2','1E4')
ylim([10^-7 1])
set(gca,'FontSize',FS)
xlabel('Time (\tau intervals)')
ylabel('MSM Error')

%print -dtiffn Error_ktau
print -dpng Error_ktau_23_One
export_fig -transparent -eps Error_ktau_23_One

for ii=1:6;
ErrorNum(ii)=norm(AllE(ii,:));
Error2St(ii)=norm(AllE2St(ii,:));
end;

taus=taus(1:5);
ErrorNum=ErrorNum(1:5);
Error2St=Error2St(1:5);

xvals=[1E-4,1E-2,1E0,1E2,1E4];
xgrid=1:5;
figure(3)
[hAx,hLine1,hLine2]=plotyy(xgrid,ErrorNum,xgrid,taus*100)
hAx(1).YScale='log';
hAx(2).YScale='log';


hLine1.Marker='o';
hLine2.Marker='o';
hLine1.LineWidth=2;
hLine2.LineWidth=2;
set(gca,'XTick',[1,2,3,4,5])
set(gca,'XTickLabel',{'1E-4','1E-2','1E0','1E2','1E4'})

hAx(1).YLim=[10^-5 10];
hAx(1).YTick=[10^-5 10^-3 10^-1 10^1];

hAx(2).YLim=[10 10^5];
hAx(2).YTick=[10^1 10^2 10^3 10^4 10^5];
hAx(1).FontSize=FS;
hAx(2).FontSize=FS;
hAx(1).YLabel.FontSize=FS; 
hAx(2).YLabel.FontSize=FS;
f1=hAx(1).Position;
f2=hAx(2).Position;
f1(3)=f1(3)-0.04;
f2(3)=f2(3)-0.04;
f1(4)=f1(4)-0.04;
f2(4)=f2(4)-0.04;
f1(2)=f1(2)+0.04;
f2(2)=f2(2)+0.04;
hAx(1).Position=f1;
hAx(2).Position=f2;
hold on

ax = gca;
ax.ColorOrderIndex = 1;
[hAx,hLine1,hLine2]=plotyy(xgrid,Error2St,xgrid,taus*100)

hAx(1).YScale='log';
hAx(2).YScale='log';
hLine1.LineStyle='--';
hLine1.Marker='o';
hLine2.Marker='o';
hLine1.LineWidth=2;
hLine2.LineWidth=2;

hAx(1).YLim=[10^-5 10];
hAx(1).YTick=[10^-5 10^-3 10^-1 10^1];
hAx(2).YLim=[10 10^5];
hAx(2).YTick=[10^1 10^2 10^3 10^4 10^5];
hAx(1).FontSize=FS;
hAx(2).FontSize=FS;
hAx(1).YLabel.FontSize=FS; 
hAx(2).YLabel.FontSize=FS;
% semilogy(taus*5,':or','LineWidth',3)
% hold on
% plotyy(ErrorNum,':ok','LineWidth',3)
% set(gca,'XTick',[1,2,3,4,5])
% mny=1E-1;
% mxy=max(taus)*5;
% %xlim([0.5 5.5])
% ylim([mny mxy])
% set(gca,'XTickLabel',{'1E-6','1E-4','1E-2','1E0','1E2'})
xlabel('Repressor Unbinding Rate f_r','FontSize',FS)
%hAx(1).FontSize=FS;
%hAx(2).FontSize=FS;

%ln=length(hAx(1).YTickLabel);
%loglabel1=10.^hAx(1).YTick;
%loglabel2=10.^hAx(2).YTick;

%g=str2num(cell2mat(hAx(1).YTickLabel(2)))
%for ii=1:ln;
%    g(ii)=str2num(cell2mat(hAx(1).YTickLabel(ii)));
%end;


hAx(1).YLabel.String='MSM Error'; 
hAx(2).YLabel.String='Lifetime t_2'; %# Add a label to the left y axis
 %# Add a label to the left y axis

% set(gca,'FontSize',FS)
% set(gca,'Box','off');   %# Turn off the box surrounding the whole axes
% axesPosition = get(gca,'Position');          %# Get the current axes position
% hNewAxes = axes('Position',axesPosition,...  %# Place a new axes on top...
%                 'Color','none',...           %#   ... with no background color
%             'YScale','log',...    
%             'YLim',[mny*10 mxy*10],...            %#   ... and a different scale
%                 'YAxisLocation','right',...  %#   ... located on the right
%                 'XTick',[],...               %#   ... with no x tick marks
%                 'Box','off');                %#   ... and no surrounding box
% ylabel(hNewAxes,'Lifetime t_2','Color','r','FontSize',FS);  %# Add a label to the right y axis
% set(gca,'FontSize',FS)
print -dpng Error_Curves_23_One
export_fig -transparent -eps Error_Curves_23_One
% 
% save taus taus
