# Supplementary material for: Markov State Models of gene regulatory networks
Source: BMC Syst Biol. 2017 Feb 6;11:14. doi: 10.1186/s12918-017-0394-4 (PMC5294885; doi:10.1186/s12918-017-0394-4)
Supplement: Additional file 2: — Contains the scripts used to produce the figures and tables. (ZIP 76 kb) [file 12918_2017_394_MOESM2_ESM.zip › supplementary_files_codes/ERROR_CALCULATION/MSM_Error/MSMError_3State.m]

clear all
NK=500;

cd slow
load RealT
load chi
load MSM1
T=RealT;
TMSM=MSM1;
clear RealT
Chi_H=zeros(size(chi));
for ii=1:length(chi);
    [val,ind]=max(chi(ii,:));
    Chi_H(ii,ind)=1;
end;
clear chi;
Tk=eye(size(T));
TMk=eye(size(TMSM));
E=zeros(NK,1);
D_true=Tk*Chi_H;
D_MSM=Chi_H*TMk;
for kk=1:NK;
    D_true=T*D_true;
    D_MSM=D_MSM*TMSM;
    ErrorMatrix=D_true-D_MSM;
    E(kk)=norm(ErrorMatrix);
end;
Eslow=E;
save Eslow1 Eslow

cd ../medslow
load RealT
load chi
load MSM1
T=RealT;
TMSM=MSM1;
clear RealT
Chi_H=zeros(size(chi));
for ii=1:length(chi);
    [val,ind]=max(chi(ii,:));
    Chi_H(ii,ind)=1;
end;
clear chi;
Tk=eye(size(T));
TMk=eye(size(TMSM));
E=zeros(NK,1);
D_true=Tk*Chi_H;
D_MSM=Chi_H*TMk;
for kk=1:NK;
    D_true=T*D_true;
    D_MSM=D_MSM*TMSM;
    ErrorMatrix=D_true-D_MSM;
    E(kk)=norm(ErrorMatrix);
end;
Emedslow=E;
save Emedslow1 Emedslow

cd ../medium
load RealT
load chi
load MSM1
T=RealT;
TMSM=MSM1;
clear RealT
Chi_H=zeros(size(chi));
for ii=1:length(chi);
    [val,ind]=max(chi(ii,:));
    Chi_H(ii,ind)=1;
end;
clear chi;
Tk=eye(size(T));
TMk=eye(size(TMSM));
E=zeros(NK,1);
D_true=Tk*Chi_H;
D_MSM=Chi_H*TMk;
for kk=1:NK;
    D_true=T*D_true;
    D_MSM=D_MSM*TMSM;
    ErrorMatrix=D_true-D_MSM;
    E(kk)=norm(ErrorMatrix);
end;
Emedium=E;
save Emedium1 Emedium

cd ../medfast
load RealT
load chi
load MSM1
T=RealT;
TMSM=MSM1;
clear RealT
Chi_H=zeros(size(chi));
for ii=1:length(chi);
    [val,ind]=max(chi(ii,:));
    Chi_H(ii,ind)=1;
end;
clear chi;
Tk=eye(size(T));
TMk=eye(size(TMSM));
E=zeros(NK,1);
D_true=Tk*Chi_H;
D_MSM=Chi_H*TMk;
for kk=1:NK;
    D_true=T*D_true;
    D_MSM=D_MSM*TMSM;
    ErrorMatrix=D_true-D_MSM;
    E(kk)=norm(ErrorMatrix);
end;
Emedfast=E;
save Emedfast1 Emedfast

cd ../fast
load RealT
load chi
load MSM1
T=RealT;
TMSM=MSM1;
clear RealT
Chi_H=zeros(size(chi));
for ii=1:length(chi);
    [val,ind]=max(chi(ii,:));
    Chi_H(ii,ind)=1;
end;
clear chi;
Tk=eye(size(T));
TMk=eye(size(TMSM));
E=zeros(NK,1);
D_true=Tk*Chi_H;
D_MSM=Chi_H*TMk;
for kk=1:NK;
    D_true=T*D_true;
    D_MSM=D_MSM*TMSM;
    ErrorMatrix=D_true-D_MSM;
    E(kk)=norm(ErrorMatrix);
end;
Efast=E;
save Efast1 Efast

cd ../superfast
load RealT
load chi
load MSM1
T=RealT;
TMSM=MSM1;
clear RealT
Chi_H=zeros(size(chi));
for ii=1:length(chi);
    [val,ind]=max(chi(ii,:));
    Chi_H(ii,ind)=1;
end;
clear chi;
Tk=eye(size(T));
TMk=eye(size(TMSM));
E=zeros(NK,1);
D_true=Tk*Chi_H;
D_MSM=Chi_H*TMk;
for kk=1:NK;
    D_true=T*D_true;
    D_MSM=D_MSM*TMSM;
    ErrorMatrix=D_true-D_MSM;
    E(kk)=norm(ErrorMatrix);
end;
Esuperfast=E;
save Esuperfast1 Esuperfast
