# Supplementary material for: Markov State Models of gene regulatory networks
Source: BMC Syst Biol. 2017 Feb 6;11:14. doi: 10.1186/s12918-017-0394-4 (PMC5294885; doi:10.1186/s12918-017-0394-4)
Supplement: Additional file 2: — Contains the scripts used to produce the figures and tables. (ZIP 76 kb) [file 12918_2017_394_MOESM2_ESM.zip › supplementary_files_codes/ERROR_CALCULATION/MSM_Error/MSMError_ChooseInit_2St.m]

%this script calculates the error of the MSM approx. for decay of a chosen initial state
%it loads data for the Exclusive Toggle Switch, the full transition matrix and a 2-state MSM
clear all
NK=500; % no. of intervals 'k' of tau, over which dynamics are calculated

%loading output data from PCCA+
cd slow
load ../2States/slow/chi
load ../2States/slow/MSM1
load RealT %loading the full transition matrix
T=RealT;
TMSM=MSM1;
NS=size(T,1);
pfull=zeros(1,NS);
r=3663; %an arbitrary state index for an initial state
pfull(r)=1;
clear RealT

%converting fuzzy Chi assignments into "Hard" partitioning
Chi_H=zeros(size(chi));
for ii=1:length(chi);
    [val,ind]=max(chi(ii,:));
    Chi_H(ii,ind)=1;
end;
clear chi;

%Propagating by Chapan-Kolmogorv, calculating Error in coarse-graining (adapted from Prinz, et al.)
Tk=eye(size(T));
TMk=eye(size(TMSM));
E=zeros(NK,1);
D_true=Tk*Chi_H;
D_MSM=Chi_H*TMk;

ptrue=pfull*D_true;
pMSM=pfull*D_MSM;
for kk=1:NK;
    D_true=T*D_true;
    D_MSM=D_MSM*TMSM;
    ptrue=pfull*D_true;
    pMSM=pfull*D_MSM;
    Error=ptrue-pMSM;
    E(kk)=norm(Error);
end;
Eslow=E;
save EslowOne Eslow

cd ../medslow
load ../2States/medslow/chi
load ../2States/medslow/MSM1
load RealT
T=RealT;
TMSM=MSM1;
clear RealT
Chi_H=zeros(size(chi));
for ii=1:length(chi);
    [val,ind]=max(chi(ii,:));
    Chi_H(ii,ind)=1;
end;
clear chi;
Tk=eye(size(T));
TMk=eye(size(TMSM));
E=zeros(NK,1);
D_true=Tk*Chi_H;
D_MSM=Chi_H*TMk;
ptrue=pfull*D_true;
pMSM=pfull*D_MSM;
for kk=1:NK;
    D_true=T*D_true;
    D_MSM=D_MSM*TMSM;
    ptrue=pfull*D_true;
    pMSM=pfull*D_MSM;
    Error=ptrue-pMSM;
    E(kk)=norm(Error);
end;
Emedslow=E;
save EmedslowOne Emedslow

cd ../medium
load ../2States/medium/chi
load ../2States/medium/MSM1
load RealT
T=RealT;
TMSM=MSM1;
clear RealT
Chi_H=zeros(size(chi));
for ii=1:length(chi);
    [val,ind]=max(chi(ii,:));
    Chi_H(ii,ind)=1;
end;
clear chi;
Tk=eye(size(T));
TMk=eye(size(TMSM));
E=zeros(NK,1);
D_true=Tk*Chi_H;
D_MSM=Chi_H*TMk;
ptrue=pfull*D_true;
pMSM=pfull*D_MSM;
for kk=1:NK;
    D_true=T*D_true;
    D_MSM=D_MSM*TMSM;
    ptrue=pfull*D_true;
    pMSM=pfull*D_MSM;
    Error=ptrue-pMSM;
    E(kk)=norm(Error);
end;
Emedium=E;
save EmediumOne Emedium

cd ../medfast
load RealT
load ../2States/medfast/chi
load ../2States/medfast/MSM1
T=RealT;
TMSM=MSM1;
clear RealT
Chi_H=zeros(size(chi));
for ii=1:length(chi);
    [val,ind]=max(chi(ii,:));
    Chi_H(ii,ind)=1;
end;
clear chi;
Tk=eye(size(T));
TMk=eye(size(TMSM));
E=zeros(NK,1);
D_true=Tk*Chi_H;
D_MSM=Chi_H*TMk;
ptrue=pfull*D_true;
pMSM=pfull*D_MSM;
for kk=1:NK;
    D_true=T*D_true;
    D_MSM=D_MSM*TMSM;
    ptrue=pfull*D_true;
    pMSM=pfull*D_MSM;
    Error=ptrue-pMSM;
    E(kk)=norm(Error);
end;
Emedfast=E;
save EmedfastOne Emedfast

cd ../fast
load RealT
load ../2States/fast/chi
load ../2States/fast/MSM1
T=RealT;
TMSM=MSM1;
clear RealT
Chi_H=zeros(size(chi));
for ii=1:length(chi);
    [val,ind]=max(chi(ii,:));
    Chi_H(ii,ind)=1;
end;
clear chi;
Tk=eye(size(T));
TMk=eye(size(TMSM));
E=zeros(NK,1);
D_true=Tk*Chi_H;
D_MSM=Chi_H*TMk;
ptrue=pfull*D_true;
pMSM=pfull*D_MSM;
for kk=1:NK;
    D_true=T*D_true;
    D_MSM=D_MSM*TMSM;
    ptrue=pfull*D_true;
    pMSM=pfull*D_MSM;
    Error=ptrue-pMSM;
    E(kk)=norm(Error);
end;
Efast=E;
save EfastOne Efast

cd ../superfast
load RealT
load ../2States/superfast/chi
load ../2States/superfast/MSM1
T=RealT;
TMSM=MSM1;
clear RealT
Chi_H=zeros(size(chi));
for ii=1:length(chi);
    [val,ind]=max(chi(ii,:));
    Chi_H(ii,ind)=1;
end;
clear chi;
Tk=eye(size(T));
TMk=eye(size(TMSM));
E=zeros(NK,1);
D_true=Tk*Chi_H;
D_MSM=Chi_H*TMk;
ptrue=pfull*D_true;
pMSM=pfull*D_MSM;
for kk=1:NK;
    D_true=T*D_true;
    D_MSM=D_MSM*TMSM;
    ptrue=pfull*D_true;
    pMSM=pfull*D_MSM;
    Error=ptrue-pMSM;
    E(kk)=norm(Error);
end;
Esuperfast=E;
save EsuperfastOne Esuperfast
