# Supplementary material for: Markov State Models of gene regulatory networks
Source: BMC Syst Biol. 2017 Feb 6;11:14. doi: 10.1186/s12918-017-0394-4 (PMC5294885; doi:10.1186/s12918-017-0394-4)
Supplement: Additional file 2: — Contains the scripts used to produce the figures and tables. (ZIP 76 kb) [file 12918_2017_394_MOESM2_ESM.zip › supplementary_files_codes/ERROR_CALCULATION/MSM_Error/README]

This directory contains all raw data and scripts for estimating the MSM approximation error, as compared to the full transition matrix. The scripts calculate and plot error for 2- and 3-state MSMs for the Exclusive Toggle Switch Network, as a function of repressor unbinding rate (from "slow" to "superfast"). The error is calculated either based on relaxation out a  particular initial system configuration (arbitrarily chosen), or globally, independent of initial-state choice. The scripts to run the former are denoted "One" or "ChooseInit".
