# Supplementary material for: Markov State Models of gene regulatory networks
Source: BMC Syst Biol. 2017 Feb 6;11:14. doi: 10.1186/s12918-017-0394-4 (PMC5294885; doi:10.1186/s12918-017-0394-4)
Supplement: Additional file 2: — Contains the scripts used to produce the figures and tables. (ZIP 76 kb) [file 12918_2017_394_MOESM2_ESM.zip › supplementary_files_codes/FLUX_PATHWAYS/CG_Commitor_and_Fluxes.m]

function CG_Commitor_and_Fluxes(inds_A,inds_B)

%@param: inds_A the starting core state  , inds_B the ending core state
%@return: the flux matrix

% load the coarse grained MSM (previously obtained from MSM.m)
load MSM1;

T = F;
[VVs DDs ] = eig(transpose(T));
[c i] = max(diag(DDs));
Vec = VVs(:,i);
ProbVec=Vec/sum(Vec);
%%Obtaining the eigenvectors, eigenvalues, and probabilities of the MSM
save ProbVec ProbVec
NS = length(Vec);
Cores0=zeros(size(Vec,1),1);
%Locates the starting and ending states
Cores0(inds_A)=1; 
Cores0(inds_B)=1;
inds_I=find(Cores0==0); 
RHS=-sum(T(:,inds_B),2); %Right Hand Side of equation in Prinz, et al.
LHS=T-eye(size(T)); %left Hand side
Qf=zeros(NS,1);
Qf(inds_B)=1;
RHS=-sum(T(:,inds_B),2);
Sub_Left=LHS(inds_I,inds_I);
Sub_Right=RHS(inds_I);
%Solving the equation in Prinz, et al. for a forwards transition
Sub_Qf=linsolve(Sub_Left,Sub_Right);
Qf(inds_I)=Sub_Qf;
save -ascii Qf Qf

%Solving the equation in Prinz, et al. for a backwards transition

Pij=repmat(ProbVec,1,NS);
Tb=transpose(Pij)./Pij.*transpose(T);
Qb=zeros(NS,1);
Qb(inds_A)=1;
RHS=-sum(Tb(:,inds_A),2);
LHS=Tb-eye(size(Tb));
Sub_Left=LHS(inds_I,inds_I);
Sub_Right=RHS(inds_I);
Sub_Qb=linsolve(Sub_Left,Sub_Right);
Qb(inds_I)=Sub_Qb;

save -ascii Qb Qb


NCores=4; % the number of core metastable states
f=zeros(NS); % initialize the fluxes (NS--total number of states)
F=zeros(NCores); % initialize the coarse-grained fluxes (NCores--number of core states)
for ii=1:NS;
    for jj=1:NS;
        f(ii,jj)=ProbVec(ii)*Qb(ii)*T(ii,jj)*Qf(jj); % calc. the fluxes from the committor
        %Qb--the NS*1 vector of backward committors
        %Qf--the NS*1 vector of forward committors
        CSi=ii;
        CSj=jj;
        F(CSi,CSj)=F(CSi,CSj)+f(ii,jj);
    end;
end;

for ii=1:NCores;
    for jj=1:NCores;
        if ismember(ii, inds_A) && ismember(jj ,inds_B)


           F_plus(ii,jj)=F(ii,jj);
           
        elseif ismember(ii,inds_B) && ismember(jj,inds_A)

           F_plus(ii,jj) = 0;

        else 
  

           FD=F(ii,jj)-F(jj,ii);

           F_plus(ii,jj)=max(0,FD); % the net coarse-grained flux


        end
    end;
end;

theta=1E-9; % define a cutoff--fluxes below this are ignored
r=find(F_plus>theta);

F_theta=zeros(NCores);
F_theta(r)=F_plus(r); %this array should be used for pathway decomposition


% save the flux matrix
save F_theta F_theta
save -ascii F_theta F_theta
save F_plus F_plus
save -ascii F_plus F_plus


end
