# Supplementary material for: Markov State Models of gene regulatory networks
Source: BMC Syst Biol. 2017 Feb 6;11:14. doi: 10.1186/s12918-017-0394-4 (PMC5294885; doi:10.1186/s12918-017-0394-4)
Supplement: Additional file 2: — Contains the scripts used to produce the figures and tables. (ZIP 76 kb) [file 12918_2017_394_MOESM2_ESM.zip › supplementary_files_codes/FLUX_PATHWAYS/fluxes.py]

import numpy as np
import os
import scipy.io as sio


'''
-Loads the flux matrix from the 'CG_Commitor_and_Fluxes.m'
-Calculates the flux between all possible paths between a specifed starting and ending node
-Outputs the a list of paths and their probabiltiies ordered from most probable to least probable


'''

flux = np.loadtxt('F_plus')


np.fill_diagonal(flux, 0)


flux = flux - np.transpose(flux)

flux = flux.clip(min=0)


# construct adjacency list


adj = {}

for i in range(flux.shape[0]):
    print i
    adj[i] = flux[i]
    #print adj[i]


def findAllPaths(start,end):
        minVals = []
        allPaths = []
        while  not all(v == 0  for v in adj[start]): 
                pathValues =[]
                pathName = []
                pathCoord = []
                valid = True
                i = start #start
                pathName.append(i)
                while i not in end :
                        print i
                        #print adj[i]
                        for j in range(len(adj[i])):
                                print adj[i][j]
                                #if adj[i][j]<1E-20:
                                #        adj[i][j] = 0
                                if adj[i][j]!=0:
                                        print 'add'
                                        pathValues.append(adj[i][j])
                                        pathName.append(j)
                                        pathCoord.append([i,j])
                                        i=j
                                        break
                                if j==len(adj[i])-1:
                                        if pathValues:
                                            valmin = min(pathValues)
                                        else:
                                            valmin = 0

                                        for path in pathCoord:
                                                flux[path[0]][path[1]]  = flux[path[0]][path[1]] - valmin
                                        i=end[0]           
                                        #print "False"
                                        valid = False
                                        break 
                                

                #print pathValues
                if valid:
                        if pathValues:
                            valmin = min(pathValues)
                        else:
                            valmin = 0

                        print "minimum",valmin

                        for path in pathCoord:

                            flux[path[0]][path[1]]  = flux[path[0]][path[1]] - valmin


                        minVals.append(valmin) 
                        allPaths.append([pathName])


        fc = open("pathVals"+str(start)+".txt", "wb")
        
        sort_index = np.argsort(minVals);
        sort_index = list(reversed(sort_index.tolist()))
        
        sorted_minVals =  [minVals[i] for i in sort_index]
        ind = 0
        for path in [allPaths[i] for i in sort_index]:
            for p in path:
                fc.write(str([i for i in p]))
                fc.write("->")
            fc.write('%.2E' %(sorted_minVals[ind]/sum(sorted_minVals)))         
            fc.write("\n")
            ind+=1


        fc.close()


start = [1] # index of the starting node
end = [2] # index of the ending node

for node in start:
    print "node",node
    findAllPaths(node,end)# produces a text file 'pathValsN.txt' where N is the starting node
