# Supplementary material for: Markov State Models of gene regulatory networks
Source: BMC Syst Biol. 2017 Feb 6;11:14. doi: 10.1186/s12918-017-0394-4 (PMC5294885; doi:10.1186/s12918-017-0394-4)
Supplement: Additional file 2: — Contains the scripts used to produce the figures and tables. (ZIP 76 kb) [file 12918_2017_394_MOESM2_ESM.zip › supplementary_files_codes/FLUX_PATHWAYS/README]

This directory contains the script to produce the flux matrix between two starting and ending states from the coarse grained MSM transition matrix ('CG_Committor_and_Fluxes.m'). The output is in the form of MATLAB's mat files and ascii text file. Afterwards, a list of pathways and their probabilities can be produced from  'fluxes.py'.
