# Supplementary material for: Markov State Models of gene regulatory networks
Source: BMC Syst Biol. 2017 Feb 6;11:14. doi: 10.1186/s12918-017-0394-4 (PMC5294885; doi:10.1186/s12918-017-0394-4)
Supplement: Additional file 2: — Contains the scripts used to produce the figures and tables. (ZIP 76 kb) [file 12918_2017_394_MOESM2_ESM.zip › supplementary_files_codes/GILESPIE_STOCHKIT2/bruteforce_gillespie_MISA.xml.xml]

<Model>
<Description>tf3_monomer (tf3_monomer)</Description>
<NumberOfReactions>26</NumberOfReactions>
<NumberOfSpecies>10</NumberOfSpecies>
<ParametersList>
<Parameter>
<Id>fa</Id>
<Expression>1.0</Expression>
</Parameter>
<Parameter>
<Id>fr</Id>
<Expression>1E-2</Expression>
</Parameter>
<Parameter>
<Id>g1</Id>
<Expression>16.0</Expression>
</Parameter>
<Parameter>
<Id>g0</Id>
<Expression>4.0</Expression>
</Parameter>
<Parameter>
<Id>hr</Id>
<Expression>1E-4</Expression>
</Parameter>
<Parameter>
<Id>k</Id>
<Expression>1.0</Expression>
</Parameter>
<Parameter>
<Id>ha</Id>
<Expression>0.1</Expression>
</Parameter>
</ParametersList>
<ReactionsList>
<Reaction>
<Id>R1</Id>
<Type>mass-action</Type>
<Rate>g1</Rate>
<Reactants>
<SpeciesReference id="PxX00" stoichiometry="1.0"/>
</Reactants>
<Products>
<SpeciesReference id="PxX00" stoichiometry="1.0"/>
<SpeciesReference id="X" stoichiometry="1.0"/>
</Products>
<Description>{1.0} PxX00 &gt; {1.0} PxX00 + {1.0} X</Description>
</Reaction>
<Reaction>
<Id>R4</Id>
<Type>mass-action</Type>
<Rate>ha</Rate>
<Reactants>
<SpeciesReference id="Px000" stoichiometry="1.0"/>
<SpeciesReference id="X" stoichiometry="2.0"/>
</Reactants>
<Products>
<SpeciesReference id="PxX00" stoichiometry="1.0"/>
</Products>
<Description>{1.0} Px000 + {2.0} X &gt; {1.0} PxX00</Description>
</Reaction>
<Reaction>
<Id>R5</Id>
<Type>mass-action</Type>
<Rate>fa</Rate>
<Reactants>
<SpeciesReference id="PxX00" stoichiometry="1.0"/>
</Reactants>
<Products>
<SpeciesReference id="Px000" stoichiometry="1.0"/>
<SpeciesReference id="X" stoichiometry="2.0"/>
</Products>
<Description>{1.0} PxX00 &gt; {1.0} Px000 + {2.0} X</Description>
</Reaction>
<Reaction>
<Id>R6</Id>
<Type>mass-action</Type>
<Rate>hr</Rate>
<Reactants>
<SpeciesReference id="PxX00" stoichiometry="1.0"/>
<SpeciesReference id="Y" stoichiometry="2.0"/>
</Reactants>
<Products>
<SpeciesReference id="PxXY0" stoichiometry="1.0"/>
</Products>
<Description>{1.0} PxX00 + {2.0} Y &gt; {1.0} PxXY0</Description>
</Reaction>
<Reaction>
<Id>R7</Id>
<Type>mass-action</Type>
<Rate>fr</Rate>
<Reactants>
<SpeciesReference id="PxXY0" stoichiometry="1.0"/>
</Reactants>
<Products>
<SpeciesReference id="PxX00" stoichiometry="1.0"/>
<SpeciesReference id="Y" stoichiometry="2.0"/>
</Products>
<Description>{1.0} PxXY0 &gt; {1.0} PxX00 + {2.0} Y</Description>
</Reaction>
<Reaction>
<Id>R10</Id>
<Type>mass-action</Type>
<Rate>ha</Rate>
<Reactants>
<SpeciesReference id="Px0Y0" stoichiometry="1.0"/>
<SpeciesReference id="X" stoichiometry="2.0"/>
</Reactants>
<Products>
<SpeciesReference id="PxXY0" stoichiometry="1.0"/>
</Products>
<Description>{1.0} Px0Y0 + {2.0} X &gt; {1.0} PxXY0</Description>
</Reaction>
<Reaction>
<Id>R11</Id>
<Type>mass-action</Type>
<Rate>fa</Rate>
<Reactants>
<SpeciesReference id="PxXY0" stoichiometry="1.0"/>
</Reactants>
<Products>
<SpeciesReference id="Px0Y0" stoichiometry="1.0"/>
<SpeciesReference id="X" stoichiometry="2.0"/>
</Products>
<Description>{1.0} PxXY0 &gt; {1.0} Px0Y0 + {2.0} X</Description>
</Reaction>
<Reaction>
<Id>R12</Id>
<Type>mass-action</Type>
<Rate>hr</Rate>
<Reactants>
<SpeciesReference id="Px000" stoichiometry="1.0"/>
<SpeciesReference id="Y" stoichiometry="2.0"/>
</Reactants>
<Products>
<SpeciesReference id="Px0Y0" stoichiometry="1.0"/>
</Products>
<Description>{1.0} Px000 + {2.0} Y &gt; {1.0} Px0Y0</Description>
</Reaction>
<Reaction>
<Id>R13</Id>
<Type>mass-action</Type>
<Rate>fr</Rate>
<Reactants>
<SpeciesReference id="Px0Y0" stoichiometry="1.0"/>
</Reactants>
<Products>
<SpeciesReference id="Px000" stoichiometry="1.0"/>
<SpeciesReference id="Y" stoichiometry="2.0"/>
</Products>
<Description>{1.0} Px0Y0 &gt; {1.0} Px000 + {2.0} Y</Description>
</Reaction>
<Reaction>
<Id>R14</Id>
<Type>mass-action</Type>
<Rate>g1</Rate>
<Reactants>
<SpeciesReference id="Py0Y0" stoichiometry="1.0"/>
</Reactants>
<Products>
<SpeciesReference id="Py0Y0" stoichiometry="1.0"/>
<SpeciesReference id="Y" stoichiometry="1.0"/>
</Products>
<Description>{1.0} Py0Y0 &gt; {1.0} Py0Y0 + {1.0} Y</Description>
</Reaction>
<Reaction>
<Id>R17</Id>
<Type>mass-action</Type>
<Rate>hr</Rate>
<Reactants>
<SpeciesReference id="Py000" stoichiometry="1.0"/>
<SpeciesReference id="X" stoichiometry="2.0"/>
</Reactants>
<Products>
<SpeciesReference id="PyX00" stoichiometry="1.0"/>
</Products>
<Description>{1.0} Py000 + {2.0} X &gt; {1.0} PyX00</Description>
</Reaction>
<Reaction>
<Id>R18</Id>
<Type>mass-action</Type>
<Rate>fr</Rate>
<Reactants>
<SpeciesReference id="PyX00" stoichiometry="1.0"/>
</Reactants>
<Products>
<SpeciesReference id="Py000" stoichiometry="1.0"/>
<SpeciesReference id="X" stoichiometry="2.0"/>
</Products>
<Description>{1.0} PyX00 &gt; {1.0} Py000 + {2.0} X</Description>
</Reaction>
<Reaction>
<Id>R19</Id>
<Type>mass-action</Type>
<Rate>ha</Rate>
<Reactants>
<SpeciesReference id="PyX00" stoichiometry="1.0"/>
<SpeciesReference id="Y" stoichiometry="2.0"/>
</Reactants>
<Products>
<SpeciesReference id="PyXY0" stoichiometry="1.0"/>
</Products>
<Description>{1.0} PyX00 + {2.0} Y &gt; {1.0} PyXY0</Description>
</Reaction>
<Reaction>
<Id>R20</Id>
<Type>mass-action</Type>
<Rate>fa</Rate>
<Reactants>
<SpeciesReference id="PyXY0" stoichiometry="1.0"/>
</Reactants>
<Products>
<SpeciesReference id="PyX00" stoichiometry="1.0"/>
<SpeciesReference id="Y" stoichiometry="2.0"/>
</Products>
<Description>{1.0} PyXY0 &gt; {1.0} PyX00 + {2.0} Y</Description>
</Reaction>
<Reaction>
<Id>R23</Id>
<Type>mass-action</Type>
<Rate>hr</Rate>
<Reactants>
<SpeciesReference id="Py0Y0" stoichiometry="1.0"/>
<SpeciesReference id="X" stoichiometry="2.0"/>
</Reactants>
<Products>
<SpeciesReference id="PyXY0" stoichiometry="1.0"/>
</Products>
<Description>{1.0} Py0Y0 + {2.0} X &gt; {1.0} PyXY0</Description>
</Reaction>
<Reaction>
<Id>R24</Id>
<Type>mass-action</Type>
<Rate>fr</Rate>
<Reactants>
<SpeciesReference id="PyXY0" stoichiometry="1.0"/>
</Reactants>
<Products>
<SpeciesReference id="Py0Y0" stoichiometry="1.0"/>
<SpeciesReference id="X" stoichiometry="2.0"/>
</Products>
<Description>{1.0} PyXY0 &gt; {1.0} Py0Y0 + {2.0} X</Description>
</Reaction>
<Reaction>
<Id>R25</Id>
<Type>mass-action</Type>
<Rate>ha</Rate>
<Reactants>
<SpeciesReference id="Py000" stoichiometry="1.0"/>
<SpeciesReference id="Y" stoichiometry="2.0"/>
</Reactants>
<Products>
<SpeciesReference id="Py0Y0" stoichiometry="1.0"/>
</Products>
<Description>{1.0} Py000 + {2.0} Y &gt; {1.0} Py0Y0</Description>
</Reaction>
<Reaction>
<Id>R26</Id>
<Type>mass-action</Type>
<Rate>fa</Rate>
<Reactants>
<SpeciesReference id="Py0Y0" stoichiometry="1.0"/>
</Reactants>
<Products>
<SpeciesReference id="Py000" stoichiometry="1.0"/>
<SpeciesReference id="Y" stoichiometry="2.0"/>
</Products>
<Description>{1.0} Py0Y0 &gt; {1.0} Py000 + {2.0} Y</Description>
</Reaction>
<Reaction>
<Id>R29</Id>
<Type>mass-action</Type>
<Rate>k</Rate>
<Reactants>
<SpeciesReference id="X" stoichiometry="1.0"/>
</Reactants>
<Products/>
<Description>{1.0} X &gt; None</Description>
</Reaction>
<Reaction>
<Id>R42</Id>
<Type>mass-action</Type>
<Rate>k</Rate>
<Reactants>
<SpeciesReference id="Y" stoichiometry="1.0"/>
</Reactants>
<Products/>
<Description>{1.0} Y &gt; None</Description>
</Reaction>
<Reaction>
<Id>R43</Id>
<Type>mass-action</Type>
<Rate>g0</Rate>
<Reactants>
<SpeciesReference id="Px000" stoichiometry="1.0"/>
</Reactants>
<Products>
<SpeciesReference id="Px000" stoichiometry="1.0"/>
<SpeciesReference id="X" stoichiometry="1.0"/>
</Products>
<Description>{1.0} Px000 &gt; {1.0} Px000 + {1.0} X</Description>
</Reaction>
<Reaction>
<Id>R44</Id>
<Type>mass-action</Type>
<Rate>g0</Rate>
<Reactants>
<SpeciesReference id="Py000" stoichiometry="1.0"/>
</Reactants>
<Products>
<SpeciesReference id="Py000" stoichiometry="1.0"/>
<SpeciesReference id="Y" stoichiometry="1.0"/>
</Products>
<Description>{1.0} Py000 &gt; {1.0} Py000 + {1.0} Y</Description>
</Reaction>
<Reaction>
<Id>R45</Id>
<Type>mass-action</Type>
<Rate>g0</Rate>
<Reactants>
<SpeciesReference id="PxXY0" stoichiometry="1.0"/>
</Reactants>
<Products>
<SpeciesReference id="PxXY0" stoichiometry="1.0"/>
<SpeciesReference id="X" stoichiometry="1.0"/>
</Products>
<Description>{1.0} PxXY0 &gt; {1.0} PxXY0 + {1.0} X</Description>
</Reaction>
<Reaction>
<Id>R46</Id>
<Type>mass-action</Type>
<Rate>g0</Rate>
<Reactants>
<SpeciesReference id="PyXY0" stoichiometry="1.0"/>
</Reactants>
<Products>
<SpeciesReference id="PyXY0" stoichiometry="1.0"/>
<SpeciesReference id="Y" stoichiometry="1.0"/>
</Products>
<Description>{1.0} PyXY0 &gt; {1.0} PyXY0 + {1.0} Y</Description>
</Reaction>
<Reaction>
<Id>R47</Id>
<Type>mass-action</Type>
<Rate>g0</Rate>
<Reactants>
<SpeciesReference id="Px0Y0" stoichiometry="1.0"/>
</Reactants>
<Products>
<SpeciesReference id="Px0Y0" stoichiometry="1.0"/>
<SpeciesReference id="X" stoichiometry="1.0"/>
</Products>
<Description>{1.0} Px0Y0 &gt; {1.0} Px0Y0 + {1.0} X</Description>
</Reaction>
<Reaction>
<Id>R48</Id>
<Type>mass-action</Type>
<Rate>g0</Rate>
<Reactants>
<SpeciesReference id="PyX00" stoichiometry="1.0"/>
</Reactants>
<Products>
<SpeciesReference id="PyX00" stoichiometry="1.0"/>
<SpeciesReference id="Y" stoichiometry="1.0"/>
</Products>
<Description>{1.0} PyX00 &gt; {1.0} PyX00 + {1.0} Y</Description>
</Reaction>
</ReactionsList>
<SpeciesList>
<Species>
<Id>PxX00</Id>
<Description>PxX00</Description>
<InitialPopulation>1</InitialPopulation>
</Species>
<Species>
<Id>Py000</Id>
<Description>Py000</Description>
<InitialPopulation>0</InitialPopulation>
</Species>
<Species>
<Id>Px000</Id>
<Description>Px000</Description>
<InitialPopulation>0</InitialPopulation>
</Species>
<Species>
<Id>PxXY0</Id>
<Description>PxXY0</Description>
<InitialPopulation>0</InitialPopulation>
</Species>
<Species>
<Id>Px0Y0</Id>
<Description>Px0Y0</Description>
<InitialPopulation>0</InitialPopulation>
</Species>
<Species>
<Id>Y</Id>
<Description>Y</Description>
<InitialPopulation>3</InitialPopulation>
</Species>
<Species>
<Id>X</Id>
<Description>X</Description>
<InitialPopulation>19</InitialPopulation>
</Species>
<Species>
<Id>Py0Y0</Id>
<Description>Py0Y0</Description>
<InitialPopulation>0</InitialPopulation>
</Species>
<Species>
<Id>PyX00</Id>
<Description>PyX00</Description>
<InitialPopulation>1</InitialPopulation>
</Species>
<Species>
<Id>PyXY0</Id>
<Description>PyXY0</Description>
<InitialPopulation>0</InitialPopulation>
</Species>
</SpeciesList>
</Model>
