# Supplementary material for: Markov State Models of gene regulatory networks
Source: BMC Syst Biol. 2017 Feb 6;11:14. doi: 10.1186/s12918-017-0394-4 (PMC5294885; doi:10.1186/s12918-017-0394-4)
Supplement: Additional file 2: — Contains the scripts used to produce the figures and tables. (ZIP 76 kb) [file 12918_2017_394_MOESM2_ESM.zip › supplementary_files_codes/GILESPIE_STOCHKIT2/README]

This folder contains the model file used for the brute force Gillespie simulation of the  MISA network using the software package StochKit2. 

https://sourceforge.net/projects/stochkit/
