# Supplementary material for: Markov State Models of gene regulatory networks
Source: BMC Syst Biol. 2017 Feb 6;11:14. doi: 10.1186/s12918-017-0394-4 (PMC5294885; doi:10.1186/s12918-017-0394-4)
Supplement: Additional file 2: — Contains the scripts used to produce the figures and tables. (ZIP 76 kb) [file 12918_2017_394_MOESM2_ESM.zip › supplementary_files_codes/PCCA_PLUS/lumper.py]

"""
Code adapted from MSM Builder 2.0

by

Kyle A. Beauchamp  <kyleabeauchamp@gmail.com>
Gregory R. Bowman  <gregoryrbowman@gmail.com>
Thomas J. Lane     <thomas.joseph.lane@gmail.com>
Lutz Maibaum       <lutz.maibaum@gmail.com>
Peter Kasson       <kasson@virginia.edu>
Sander Pronk       <pronk@cbr.su.se>
Trevor Gokey       <trevorgokey@gmail.com>
Imran S. Haque     <ihaque@stanford.edu>

https://github.com/msmbuilder/msmbuilder-legacy/blob/master/MSMBuilder

"""

from __future__ import print_function, absolute_import, division

import numpy as np
import msm_analysis
import utils2
import logging
logger = logging.getLogger(__name__)


class Lumper():  # Not sure what the most general lumper would look like, so fill in later.
    pass


class EigenvectorLumper(Lumper):

    def __init__(self, T, num_macrostates,evec,eval, flux_cutoff=None):
        """Base class for PCCA and PCCA+.

        Parameters
        ----------
        T : csr sparse matrix
            Transition matrix
        num_macrostates : int
            Desired number of macrostates
        flux_cutoff : float, optional
            Can be set to discard low-flux eigenvectors.
        """

        self.T = T
        self.num_macrostates = num_macrostates

        #self.eigenvalues, self.left_eigenvectors = msm_analysis.get_eigenvectors(T, self.num_macrostates)
        #self.eval, self.evec = msm_analysis.get_eigenvectors(T, self.num_macrostates)
        print(msm_analysis.check_transition(T))
        
        #print(self.eigenvalues.shape)
        #print(self.left_eigenvectors.shape)
        self.eigenvalues, self.left_eigenvectors = eval,evec
        utils2.normalize_left_eigenvectors(self.left_eigenvectors)

        #if flux_cutoff != None:
        #    self.eigenvalues, self.left_eigenvectors = utils2.trim_eigenvectors_by_flux(self.eigenvalues, self.left_eigenvectors, flux_cutoff)
        #    self.num_macrostates = len(self.eigenvalues)

        self.populations = self.left_eigenvectors[:, 0]
        self.num_microstates = len(self.populations)

        # Construct properly normalized right eigenvectors
        self.right_eigenvectors = utils2.construct_right_eigenvectors(self.left_eigenvectors, self.populations, self.num_macrostates)  
