# Supplementary material for: Markov State Models of gene regulatory networks
Source: BMC Syst Biol. 2017 Feb 6;11:14. doi: 10.1186/s12918-017-0394-4 (PMC5294885; doi:10.1186/s12918-017-0394-4)
Supplement: Additional file 2: — Contains the scripts used to produce the figures and tables. (ZIP 76 kb) [file 12918_2017_394_MOESM2_ESM.zip › supplementary_files_codes/PCCA_PLUS/README]

This folder contains the source code from MSMBuilder2 with slight modification to interface with our file formats for the CME transition matrix and produce output compatible with our other code.


https://github.com/msmbuilder/msmbuilder-legacy
